# Supplementary material for: Analysis of Upper Gastrointestinal Adverse Events Associated with Oral Anticoagulants and Potential Drug Interactions with Cardiovascular Drugs: Exploratory Study Using FDA Adverse Event Reporting System
Source: Pharmaceuticals (Basel). 2025 Sep 1;18(9):1311. doi: 10.3390/ph18091311 (PMC12472349; doi:10.3390/ph18091311)
Supplement: Supplementary file 1 [file pharmaceuticals-18-01311-s001.zip]

Archive with 1 entries (1 files):
- pharmaceuticals-3821144-supplementary.pdf
